# Supplementary material for: Fusarium pseudograminearum biomass and toxin accumulation in wheat tissues with and without Fusarium crown rot symptoms
Source: Front Plant Sci. 2024 May 21;15:1356723. doi: 10.3389/fpls.2024.1356723 (PMC11148387; doi:10.3389/fpls.2024.1356723)
Supplement: Supplementary file 7 [file Table_4.xlsx]

## Sheet: 2019
Table S4. The raw data of DON (μg/kg), D3G content(μg/kg), 3ADON(μg/kg), 15ADON(μg/kg), and ZEN(μg/kg) in different tissues of cv. 'Aikang 58' in Wenxian County, Jiaozuo City, Henan Province in 2019 under different scales of Fusarium crown rot using LC–MS/MS analysis.
Number	Classes	Tissues	DON (μg/kg)	D3G (μg/kg)	ZEN (μg/kg)	3ACDON (μg/kg)	15ACDON (μg/kg)
AK001	0	C-1	263.82	585.11	N. D	N. D	N. D
AK002	0	1-2	72.12	41	N. D	89.06	37.44
AK003	0	2-3	N. D	N. D	N. D	N. D	N. D
AK004	0	3-4	N. D	N. D	N. D	N. D	N. D
AK005	0	4-H	N. D	N. D	N. D	N. D	N. D
AK006	0	Rachis	N. D	N. D	N. D	N. D	N. D
AK007	0	Husk	25.06	30.32	N. D	N. D	48.99
AK008	0	Grains	N. D	N. D	N. D	N. D	N. D
AK009	1	C-1	N. D	61.06	N. D	N. D	N. D
AK010	1	1-2	N. D	N. D	N. D	N. D	N. D
AK011	1	2-3	N. D	N. D	N. D	N. D	N. D
AK012	1	3-4	N. D	N. D	N. D	N. D	N. D
AK013	1	4-H	15.59	N. D	N. D	N. D	N. D
AK014	1	Rachis	N. D	N. D	N. D	N. D	N. D
AK015	1	Husk	18.12	67.23	N. D	N. D	30.96
AK016	1	Grains	N. D	N. D	N. D	N. D	N. D
AK017	2	C-1	34135.8	33655.8	14.47	1323.16	1347.6
AK018	2	1-2	41196.3	16301	N. D	2967.33	3048.04
AK019	2	2-3	7217.78	5747.25	N. D	N. D	492.46
AK020	2	3-4	396.78	1219.08	N. D	N. D	N. D
AK021	2	4-H	622.46	3170.31	N. D	N. D	57.93
AK022	2	Rachis	290.25	1169.46	N. D	N. D	19.15
AK023	2	Husk	1286.39	2854.63	N. D	43.84	56.76
AK024	2	Grains	11.2	18.27	N. D	N. D	N. D
AK025	3	C-1	55584	30405	224.84	7246.98	7707
AK026	3	1-2	76496.1	31710	N. D	9840.43	10291.8
AK027	3	2-3	28307.5	42105.2	N. D	3162.06	3275.07
AK028	3	3-4	1654.22	9560.76	N. D	N. D	237.88
AK029	3	4-H	3267.1	16857.2	N. D	64.71	179.82
AK030	3	Rachis	1038.63	4991.03	N. D	N. D	20.94
AK031	3	Husk	3499.43	14678.3	N. D	81.23	95.71
AK032	3	Grains	58.93	103.58	N. D	N. D	N. D
AK033	4	C-1	55384.5	16694.4	448.39	7846.08	8731.28
AK034	4	1-2	49047.7	21835.7	N. D	4668.21	5131.35
AK035	4	2-3	17801.5	22862.8	17.49	2475.58	2645.49
AK036	4	3-4	12244.9	13881	14.6	1065.11	0
AK037	4	4-H	8019.03	12056.6	14.32	797.77	841.9
AK038	4	Rachis	6991.54	38788.6	N. D	188.48	165.94
AK039	4	Husk	4471.56	25527.7	N. D	104.38	115.61
AK040	4	Grains	140.43	339.62	N. D	N. D	N. D
AK041	0	C-1	3081.08	2651.64	N. D	818.49	950.52
AK042	0	1-2	174.57	45.61	N. D	N. D	46.24
AK043	0	2-3	N. D	N. D	N. D	N. D	N. D
AK044	0	3-4	N. D	N. D	N. D	N. D	N. D
AK045	0	4-H	N. D	N. D	N. D	N. D	N. D
AK046	0	Rachis	N. D	N. D	N. D	N. D	N. D
AK047	0	Husk	18.23	5.93	N. D	N. D	43.47
AK048	0	Grains	N. D	N. D	N. D	N. D	N. D
AK049	1	C-1	978.41	1723.92	N. D	N. D	63.72
AK050	1	1-2	892.59	73.07	N. D	N. D	56.42
AK051	1	2-3	97.74	36.5	N. D	N. D	9.62
AK052	1	3-4	84.27	57.4	N. D	N. D	N. D
AK053	1	4-H	92.08	49.71	N. D	N. D	N. D
AK054	1	Rachis	107.39	85.38	N. D	N. D	N. D
AK055	1	Husk	141.78	123.01	N. D	N. D	29.39
AK056	1	Grains	N. D	N. D	N. D	N. D	N. D
AK057	2	C-1	46503.3	18761.6	19.85	3458.49	3603.47
AK058	2	1-2	27017.7	15679.7	N. D	1366.77	1437.61
AK059	2	2-3	3849.12	6678.36	N. D	122.58	519.35
AK060	2	3-4	378.53	2002.31	N. D	N. D	N. D
AK061	2	4-H	483.9	3097.82	N. D	N. D	N. D
AK062	2	Rachis	158.7	651.75	N. D	N. D	N. D
AK063	2	Husk	1009.19	3624.7	N. D	37.04	51.54
AK064	2	Grains	11.8	16.51	N. D	N. D	N. D
AK065	3	C-1	69437.9	28631.4	69.97	5429.92	5984.67
AK066	3	1-2	61750	23335.4	32.24	6628.97	6813.35
AK067	3	2-3	24012.2	38140.3	N. D	1885.02	1993.94
AK068	3	3-4	N. D	9460.76	N. D	N. D	237.88
AK069	3	4-H	1283.2	9518.05	N. D	N. D	73.38
AK070	3	Rachis	649.81	3074.18	N. D	N. D	9.88
AK071	3	Husk	2424.59	13065.6	N. D	49.95	66.45
AK072	3	Grains	43.08	87.39	N. D	N. D	N. D
AK073	4	C-1	61386.8	25979.9	1774.19	2857.94	3221.96
AK074	4	1-2	85498	526.42	7.86	1856.19	2152.28
AK075	4	2-3	32932.7	19169.8	79.03	1951.4	2106.67
AK076	4	3-4	11017.2	15851.8	13.18	895.93	1315.25
AK077	4	4-H	2491.56	8291.57	N. D	78.81	141.79
AK078	4	Rachis	1722.35	20261.6	N. D	N. D	11
AK079	4	Husk	2567.41	16443.3	N. D	N. D	42.5
AK080	4	Grains	49.66	191.59	N. D	N. D	N. D
AK081	0	C-1	226.91	390.37	N. D	N. D	N. D
AK082	0	1-2	N. D	N. D	N. D	N. D	N. D
AK083	0	2-3	75.26	8.93	N. D	N. D	18.16
AK084	0	3-4	N. D	N. D	N. D	N. D	N. D
AK085	0	4-H	14.65	11.4	N. D	N. D	N. D
AK086	0	Rachis	N. D	N. D	N. D	N. D	N. D
AK087	0	Husk	37.54	32.83	N. D	N. D	36.47
AK088	0	Grains	N. D	N. D	N. D	N. D	N. D
AK089	1	C-1	814	875.83	N. D	148.7	299.33
AK090	1	1-2	142.5	84.73	N. D	N. D	10.74
AK091	1	2-3	N. D	N. D	N. D	N. D	12.14
AK092	1	3-4	169.68	N. D	N. D	N. D	15.59
AK093	1	4-H	514.67	341.24	N. D	N. D	39.43
AK094	1	Rachis	65.94	52.78	N. D	N. D	N. D
AK095	1	Husk	89.35	69.86	N. D	N. D	49.28
AK096	1	Grains	N. D	N. D	N. D	N. D	N. D
AK097	2	C-1	63822.7	53184	42.79	4083.03	4346.31
AK098	2	1-2	56833.7	28139.9	19.83	4765.12	4592.85
AK099	2	2-3	24772.9	16176	N. D	2390.85	2458.12
AK100	2	3-4	2831.16	4889.87	N. D	146.91	257.41
AK101	2	4-H	3849.21	6058.03	N. D	52.61	138.23
AK102	2	Rachis	4850.27	6465.56	N. D	153.69	167.35
AK103	2	Husk	4679.62	10777.3	N. D	224.62	249.24
AK104	2	Grains	28.1	47.03	N. D	N. D	N. D
AK105	3	C-1	57243.5	25472.4	180.01	3763.39	4008.49
AK106	3	1-2	91711.2	32049.6	12.68	6572.88	6992.73
AK107	3	2-3	20960.7	26421.5	15.81	1354.35	1452.7
AK108	3	3-4	N. D	9360.76	N. D	N. D	237.88
AK109	3	4-H	1005.94	11863.3	N. D	N. D	N. D
AK110	3	Rachis	1325.3	12394.7	N. D	N. D	25.54
AK111	3	Husk	3394.82	16506	N. D	61.15	109.86
AK112	3	Grains	30.95	94.53	N. D	N. D	N. D
AK113	4	C-1	66339.2	9777.21	1401.18	6507.91	5385.07
AK114	4	1-2	65472	17732.9	N. D	5560.79	6078.63
AK115	4	2-3	26874.1	10210.8	12.89	2174.29	2419.58
AK116	4	3-4	N. D	11911.4	16.03	980.52	906.48
AK117	4	4-H	2007	8773.32	N. D	N. D	69.78
AK118	4	Rachis	3227.32	17171.4	N. D	49.64	39.71
AK119	4	Husk	3344.96	20642.3	N. D	62.87	90.73
AK120	4	Grains	43.25	165.54	N. D	N. D	N. D
The detection limits of toxins in wheat were 10 µg/kg for DON and NIV, 10 µg/kg for 3ADON, 3 µg/kg for 15ADON, and 1 µg/kg for D3G, respectively. zRT = the retention time of chromatographic peaks. N. D = no detected
