# Supplementary material for: Fusarium pseudograminearum biomass and toxin accumulation in wheat tissues with and without Fusarium crown rot symptoms
Source: Front Plant Sci. 2024 May 21;15:1356723. doi: 10.3389/fpls.2024.1356723 (PMC11148387; doi:10.3389/fpls.2024.1356723)
Supplement: Supplementary file 8 [file Table_5.xlsx]

## Sheet: 2020
Table S5. The raw data of DON (μg/kg), D3G content(μg/kg),3ADON(μg/kg),15ADON(μg/kg), and ZEN(μg/kg) in different tissues of cv. 'Bainong 207' in Neihuang County, Anyang City, Henan Province in 2020 under different scales of Fusarium crown rot using LC–MS/MS analysis.
Number	Classes	Tissues	DON (μg/kg)	D3G (μg/kg)	ZEN (μg/kg)	3ADON (μg/kg)	15ACDON (μg/kg)
BN001	0	C-1	N. D	N. D	N. D	N. D	N. D
BN002	0	1-2	N. D	N. D	N. D	N. D	N. D
BN003	0	2-3	N. D	N. D	N. D	N. D	N. D
BN004	0	3-4	N. D	N. D	N. D	N. D	N. D
BN005	0	4-H	N. D	N. D	N. D	N. D	N. D
BN006	0	Rachis	N. D	N. D	N. D	N. D	N. D
BN007	0	Husk	N. D	N. D	N. D	N. D	N. D
BN008	0	Grains	N. D	N. D	N. D	N. D	N. D
BN009	1	C-1	9249.06	19069.8	N. D	N. D	N. D
BN010	1	1-2	N. D	8679.98	9739.57	N. D	N. D
BN011	1	2-3	N. D	5341.28	N. D	N. D	N. D
BN012	1	3-4	N. D	1108.15	N. D	N. D	N. D
BN013	1	4-H	N. D	3915.09	N. D	N. D	N. D
BN014	1	Rachis	N. D	2814.96	N. D	N. D	N. D
BN015	1	Husk	N. D	2416.43	N. D	N. D	N. D
BN016	1	Grains	N. D	N. D	N. D	N. D	N. D
BN017	2	C-1	24360.8	37724	762.7	N. D	N. D
BN018	2	1-2	17258.7	25088.2	N. D	N. D	N. D
BN019	2	2-3	9253.48	30760.7	N. D	N. D	N. D
BN020	2	3-4	2065.31	18879.5	N. D	N. D	N. D
BN021	2	4-H	1012.82	16808	N. D	N. D	N. D
BN022	2	Rachis	1657.07	10552.4	N. D	N. D	N. D
BN023	2	Husk	1788.13	6627.26	N. D	N. D	N. D
BN024	2	Grains	N. D	N. D	N. D	N. D	N. D
BN025	3	C-1	108360	89202.9	8285.23	2232.44	N. D
BN026	3	1-2	57178.1	81642.8	368.87	1083.04	N. D
BN027	3	2-3	31752.1	87891.1	N. D	653.95	N. D
BN028	3	3-4	2674.17	65148.7	N. D	N. D	N. D
BN029	3	4-H	2524.78	51138.7	N. D	N. D	N. D
BN030	3	Rachis	8475.11	44464.9	N. D	N. D	N. D
BN031	3	Husk	5816.28	20592	N. D	N. D	N. D
BN032	3	Grains	N. D	95.49	N. D	N. D	N. D
BN033	4	C-1	100662	45544.8	26502.1	1764.87	N. D
BN034	4	1-2	108923	122012	144.83	1807.35	N. D
BN035	4	2-3	43341	159911	N. D	N. D	N. D
BN036	4	3-4	2644.1	85793.1	N. D	N. D	N. D
BN037	4	4-H	2624.78	71905.4	N. D	N. D	N. D
BN038	4	Rachis	4467.94	38858.9	N. D	N. D	N. D
BN039	4	Husk	5149.87	16772.3	N. D	N. D	N. D
BN040	4	Grains	N. D	97.31	N. D	N. D	N. D
BN041	0	C-1	N. D	4400.71	N. D	N. D	N. D
BN042	0	1-2	N. D	2204.74	N. D	N. D	N. D
BN043	0	2-3	N. D	N. D	N. D	N. D	N. D
BN044	0	3-4	N. D	N. D	N. D	N. D	N. D
BN045	0	4-H	N. D	N. D	N. D	N. D	N. D
BN046	0	Rachis	N. D	N. D	N. D	N. D	N. D
BN047	0	Husk	N. D	N. D	N. D	N. D	N. D
BN048	0	Grains	N. D	N. D	N. D	N. D	N. D
BN049	1	C-1	1988.89	5257.47	N. D	N. D	N. D
BN050	1	1-2	N. D	1375.73	81.52	N. D	N. D
BN051	1	2-3	N. D	1123.25	N. D	N. D	N. D
BN052	1	3-4	N. D	1629.94	N. D	N. D	N. D
BN053	1	4-H	N. D	1299.9	N. D	N. D	N. D
BN054	1	Rachis	N. D	1585.55	N. D	N. D	N. D
BN055	1	Husk	N. D	762	N. D	N. D	N. D
BN056	1	Grains	N. D	N. D	N. D	N. D	N. D
BN057	2	C-1	33111.1	61711.3	118.97	N. D	N. D
BN058	2	1-2	20376	61351.8	141.79	N. D	N. D
BN059	2	2-3	4385.64	44272	N. D	N. D	N. D
BN060	2	3-4	N. D	17304.2	N. D	N. D	N. D
BN061	2	4-H	2027.58	22934.1	N. D	N. D	N. D
BN062	2	Rachis	4175.7	18304.3	N. D	N. D	N. D
BN063	2	Husk	3688.92	11277.3	N. D	N. D	N. D
BN064	2	Grains	N. D	N. D	N. D	N. D	N. D
BN065	3	C-1	90839.6	73073.4	2091.76	2806	N. D
BN066	3	1-2	47905.4	108676	290.03	1534.84	N. D
BN067	3	2-3	36070.4	125942	N. D	1837.98	N. D
BN068	3	3-4	4444.05	81302.6	N. D	N. D	N. D
BN069	3	4-H	2585.11	63831.8	N. D	N. D	N. D
BN070	3	Rachis	6226.81	41871.2	N. D	N. D	N. D
BN071	3	Husk	4231.03	24377.4	N. D	N. D	N. D
BN072	3	Grains	N. D	63.17	N. D	N. D	N. D
BN073	4	C-1	113507	37060.4	27966.6	3491.43	N. D
BN074	4	1-2	92458	120161	728.76	2038.45	N. D
BN075	4	2-3	44091.9	149508	N. D	1421.03	N. D
BN076	4	3-4	4344.65	105300	N. D	N. D	N. D
BN077	4	4-H	2685.11	71456.8	N. D	N. D	N. D
BN078	4	Rachis	2632.03	40011.4	N. D	N. D	N. D
BN079	4	Husk	5888.2	18263.8	N. D	N. D	N. D
BN080	4	Grains	N. D	93.25	N. D	N. D	N. D
BN081	0	C-1	1343.37	N. D	N. D	N. D	N. D
BN082	0	1-2	N. D	N. D	N. D	N. D	N. D
BN083	0	2-3	N. D	N. D	N. D	N. D	N. D
BN084	0	3-4	N. D	N. D	N. D	N. D	N. D
BN085	0	4-H	N. D	N. D	N. D	N. D	N. D
BN086	0	Rachis	N. D	N. D	N. D	N. D	N. D
BN087	0	Husk	N. D	N. D	N. D	N. D	N. D
BN088	0	Grains	N. D	N. D	N. D	N. D	N. D
BN089	1	C-1	9927.1	21710.7	163.85	N. D	N. D
BN090	1	1-2	2480.92	9771.62	N. D	N. D	N. D
BN091	1	2-3	N. D	5633.33	N. D	N. D	N. D
BN092	1	3-4	N. D	2486.02	N. D	N. D	N. D
BN093	1	4-H	N. D	1839.82	N. D	N. D	N. D
BN094	1	Rachis	N. D	3440.17	N. D	N. D	N. D
BN095	1	Husk	N. D	2988.06	N. D	N. D	N. D
BN096	1	Grains	N. D	N. D	N. D	N. D	N. D
BN097	2	C-1	27827.7	73322.7	2868.2	N. D	N. D
BN098	2	1-2	29989.2	38379.6	752.43	N. D	N. D
BN099	2	2-3	7198.95	39686.2	N. D	N. D	N. D
BN100	2	3-4	1723.32	30729	N. D	N. D	N. D
BN101	2	4-H	3708.59	29432	N. D	N. D	N. D
BN102	2	Rachis	3666.27	13879	N. D	N. D	N. D
BN103	2	Husk	3351.93	12357.4	N. D	N. D	N. D
BN104	2	Grains	N. D	N. D	N. D	N. D	N. D
BN105	3	C-1	75017.7	93459.4	5276.95	1531.46	N. D
BN106	3	1-2	43598.5	74577.4	191.63	537.08	N. D
BN107	3	2-3	22495.5	69345.4	N. D	N. D	N. D
BN108	3	3-4	3167.54	48019.5	N. D	N. D	N. D
BN109	3	4-H	4582.71	53857.3	0	N. D	N. D
BN110	3	Rachis	11318.5	51210.8	N. D	N. D	N. D
BN111	3	Husk	6226.91	30660.8	N. D	N. D	N. D
BN112	3	Grains	N. D	N. D	N. D	N. D	N. D
BN113	4	C-1	106102	55388.2	26139.2	2120.79	N. D
BN114	4	1-2	77450.8	79561.2	1610.3	1426.46	N. D
BN115	4	2-3	39948	144170	66.45	1851.04	N. D
BN116	4	3-4	3281.3	82763	N. D	N. D	N. D
BN117	4	4-H	4682.71	74969.5	N. D	N. D	N. D
BN118	4	Rachis	5471.47	40801.2	N. D	N. D	N. D
BN119	4	Husk	5516.64	19103.4	N. D	N. D	N. D
BN120	4	Grains	N. D	68.45	N. D	N. D	N. D
The detection limits of toxins in wheat were 10 µg/kg for DON and NIV, 10 µg/kg for 3ADON, 3 µg/kg for 15ADON, and 1 µg/kg for D3G, respectively. zRT = the retention time of chromatographic peaks. N. D = no detected
